# Supplementary material for: Interface stress transfer model and modulus parameter equivalence method for composite materials embedded with tensile pre-strain shape memory alloy fibers
Source: PLoS One. 2024 May 14;19(5):e0302729. doi: 10.1371/journal.pone.0302729 (PMC11093366; doi:10.1371/journal.pone.0302729)
Supplement: S1 Data — (XLSX) [file pone.0302729.s002.xlsx]

## Sheet: Fig 4
	Fig 4. Changes in SMA elastic modulus and recovery stress with temperature
	T	Es	Er
			0.01	0.03	0.05
	15	27.835	0	0	0
	20	27.583	0	0	0
	25	28.755	14.15	14.15	5.34
	30	30.669	33.38	33.38	12.82
	35	27.756	52.6	52.6	21.09
	40	26.081	70.49	70.49	28.57
	45	41.241	88.65	95.59	43.79
	50	63.829	104.41	129.77	76.37
	55	65.995	114.29	150.87	111.35
	60	69.701	122.56	174.1	144.99
	65	78.115	124.97	181.58	179.71
	70	79.596	125.23	189.59	213.62
	75	79.84	125.5	197.33	243.26
	80	80.33	126.3	206.41	276.1
	85	81	127.37	213.35	292.66
	90	81.065	128.17	223.5	298.53
	95	81.309	128.44	230.44	302
	100	81.8	128.7	236.32	307.61
	105	81.858	129.51	241.66	312.95
	110	82.101	129.77	244.06	318.29
	115	82.407	131.11	245.13	322.3
	120	82.526	131.64	248.33	327.64
	125	82.955	131.64	249.67	332.71
	130	83.322	132.18	251.54	338.58
	135	83.628	133.51	253.67	343.66
	140	83.933	134.05	255.54	348.73
	145	84.239	134.85	257.94	353.27
	150	84.297	135.65	260.35	358.08
	155	84.663	135.91	263.28	363.68

## Sheet: Fig5
	Fig 5. Stress distribution of fiber phase, interface phase, and matrix phase in SMA composite materials
	Fig 5(a) Temperature 25 ℃									Fig 5(b) Temperature 100 ℃
	axial distance x/L	stress Mpa								axial distance x/L	stress Mpa
		sigma f	sigma i	sigma m	tau 1	tau 2	tau 1 - tau 2				sigma f	sigma i	sigma m	tau 1	tau 2	tau 1 - tau 2
	0	425.92	286.4	127.07	0	0	0			0	628.57	427.76	54.23	0	0	0
	0.05	425.92	286.4	127.07	0	0	0			0.05	628.57	427.76	54.23	0	0	0
	0.1	425.92	286.4	127.07	0	0	0			0.1	628.57	427.76	54.23	0	0	0
	0.15	425.92	286.4	127.07	0	0	0			0.15	628.57	427.76	54.23	0	0	0
	0.2	425.92	286.4	127.07	0	0	0			0.2	628.56	427.75	54.23	0.01	0.01	0
	0.25	425.91	286.4	127.07	0	0	0			0.25	628.55	427.75	54.23	0.01	0.01	0
	0.3	425.91	286.39	127.07	0	0	0			0.3	628.53	427.73	54.24	0.02	0.02	0
	0.35	425.9	286.39	127.07	0.01	0.01	0			0.35	628.49	427.7	54.25	0.04	0.04	0
	0.4	425.89	286.38	127.08	0.02	0.02	0			0.4	628.42	427.65	54.28	0.07	0.08	-0.01
	0.45	425.85	286.36	127.09	0.04	0.04	0			0.45	628.27	427.54	54.33	0.14	0.15	-0.01
	0.5	425.78	286.32	127.11	0.07	0.08	-0.01			0.5	628	427.34	54.43	0.27	0.3	-0.03
	0.55	425.63	286.24	127.16	0.15	0.16	-0.01			0.55	627.47	426.95	54.63	0.52	0.57	-0.05
	0.6	425.32	286.07	127.27	0.32	0.33	-0.01			0.6	626.45	426.2	55	1	1.1	-0.1
	0.65	424.66	285.71	127.5	0.67	0.69	-0.02			0.65	624.49	424.76	55.71	1.93	2.12	-0.19
	0.7	423.3	284.97	127.96	1.39	1.43	-0.04			0.7	620.7	421.98	57.09	3.72	4.09	-0.37
	0.75	420.47	283.42	128.93	2.89	2.98	-0.09			0.75	613.42	416.63	59.74	7.17	7.87	-0.7
	0.8	414.55	280.19	130.95	6.02	6.21	-0.19			0.8	599.38	406.33	64.84	13.81	15.15	-1.34
	0.85	402.23	273.45	135.16	12.56	12.95	-0.39			0.85	572.36	386.48	74.67	26.59	29.18	-2.59
	0.9	376.56	259.42	143.94	26.17	26.99	-0.82			0.9	520.32	348.27	93.6	51.23	56.2	-4.97
	0.95	322.92	230.51	162.23	54.95	56.21	-1.26			0.95	419.76	275.49	130.05	99.71	108.21	-8.5
	0.96	306.46	222.13	167.79	64.197	65.054	-0.857			0.96	390.08	255.23	140.66	115.03	123.33	-8.3
	0.97	287.15	213.06	174.22	75.689	75.218	0.471			0.97	355.65	233.65	152.76	134.39	140.51	-6.12
	0.98	264.18	204.17	181.65	90.942	86.805	4.137			0.98	314.96	212.55	166.54	161.01	159.96	1.05
	0.99	236.11	197.79	190.2	113.36	99.775	13.585			0.99	265.12	197.07	182.21	202.28	181.84	20.44
	1	200	200	200	150.97	113.69	37.28			1	200	200	200	275.52	206.03	69.49

## Sheet: Fig6
	Fig 6. Effect of SMA pre-strain on SMAC stress distribution
	Fig 6(a) Axial stress of SMA fiber phase									Fig 6(b) Axial stress of interface phase
	axial distance x/L	sigma f Mpa								axial distance x/L	sigma i Mpa
		T=25 Er=1	T=25 Er=3	T=25 Er=5	T=100 Er=1	T=100 Er=3	T=100 Er=5				T=25 Er=1	T=25 Er=3	T=25 Er=5	T=100 Er=1	T=100 Er=3	T=100 Er=5
	0	425.92	424	420.78	628.57	674.58	705.05			0	285.4	286.4	288.95	427.76	375.04	340.11
	0.05	425.92	424	420.78	628.57	674.58	705.05			0.05	285.4	286.4	288.95	427.76	375.04	340.11
	0.1	425.92	424	420.78	628.57	674.57	705.05			0.1	285.4	286.4	288.95	427.76	375.03	340.11
	0.15	425.92	424	420.78	628.57	674.57	705.05			0.15	285.4	286.4	288.95	427.76	375.03	340.11
	0.2	425.92	424	420.78	628.56	674.57	705.04			0.2	285.4	286.4	288.95	427.75	375.03	340.1
	0.25	425.91	424	420.78	628.55	674.55	705.03			0.25	285.4	286.4	288.95	427.75	375.02	340.09
	0.3	425.91	424	420.77	628.53	674.53	705.01			0.3	285.39	286.39	288.95	427.73	375	340.08
	0.35	425.9	424	420.77	628.49	674.49	704.97			0.35	285.39	286.39	288.94	427.7	374.98	340.05
	0.4	425.89	423.89	420.75	628.42	674.42	704.89			0.4	285.38	286.38	288.94	427.65	374.92	339.99
	0.45	425.85	423.85	420.72	628.27	674.27	704.73			0.45	285.36	286.36	288.92	427.54	374.81	339.87
	0.5	425.78	423.78	420.65	628	673.98	704.44			0.5	285.32	286.32	288.88	427.34	374.6	339.66
	0.55	425.63	423.63	420.5	627.47	673.42	703.86			0.55	285.24	286.24	288.8	426.95	374.19	339.24
	0.6	425.32	423.32	420.19	626.45	672.35	702.76			0.6	285.07	286.07	288.63	426.2	373.4	338.43
	0.65	424.66	422.66	419.55	624.49	670.3	700.64			0.65	284.71	285.71	288.28	424.76	371.89	336.87
	0.7	423.3	421.3	418.21	620.7	666.33	696.56			0.7	283.97	284.97	287.55	421.98	368.98	333.87
	0.75	420.47	418	415.42	613.42	658.7	688.7			0.75	282.42	283.42	286.02	416.63	363.38	328.1
	0.8	414.55	413	409.6	599.38	644	673.56			0.8	279.19	280.19	282.84	406.33	352.58	316.98
	0.85	402.23	401	397.48	572.36	615.7	644.4			0.85	272.45	273.45	276.21	386.48	331.79	295.57
	0.9	376.56	375	372.22	520.32	561.18	588.24			0.9	258.42	259.42	262.41	348.27	291.78	254.36
	0.95	322.92	321	319.47	419.76	455.52	479.21			0.95	229.51	230.51	233.93	275.49	216.34	177.15
	0.96	306.46	305	303.33	390.08	423.99	446.45			0.96	221.13	222.13	225.61	255.23	196.23	157.14
	0.97	287.15	286	284.36	355.65	386.84	407.5			0.97	212.06	213.06	216.54	233.65	176.27	138.29
	0.98	264.18	263	261.91	314.96	341.62	359.27			0.98	203.17	204.17	207.39	212.55	160.64	126.25
	0.99	236.11	235	234.65	265.12	283.17	295.13			0.99	196.79	197.79	200.16	197.07	159.89	135.25
	1	200	200	200	200	200	200			1	200	200	200	200	200	200
	Fig 6(c) Shear stress between SMA fiber phase/interface phase									Fig 6(d) Shear stress between interface phase/matrix phase
	axial distance x/L	tau 1 Mpa								axial distance x/L	tau 2 Mpa
		T=25 Er=1	T=25 Er=3	T=25 Er=5	T=100 Er=1	T=100 Er=3	T=100 Er=5				T=25 Er=1	T=25 Er=3	T=25 Er=5	T=100 Er=1	T=100 Er=3	T=100 Er=5
	0	0	0	0	0	0	0			0	0	0	0	0	0	0
	0.05	0	0	0	0	0	0			0.05	0	0	0	0	0	0
	0.1	0	0	0	0	0	0			0.1	0	0	0	0	0	0
	0.15	0	0	0	0	0	0			0.15	0	0	0	0	0	0
	0.2	0	0	0	0.01	0.01	0.01			0.2	0	0	0	0.01	0.01	0.01
	0.25	0	0	0	0.01	0.01	0.01			0.25	0	0	0	0.01	0.01	0.01
	0.3	0	0	0	0.02	0.02	0.02			0.3	0	0	0	0.02	0.02	0.02
	0.35	0.01	0.01	0.01	0.04	0.04	0.04			0.35	0.01	0.01	0.01	0.04	0.04	0.04
	0.4	0.02	0.02	0.02	0.07	0.08	0.08			0.4	0.02	0.02	0.02	0.08	0.08	0.09
	0.45	0.04	0.04	0.03	0.14	0.15	0.15			0.45	0.04	0.04	0.04	0.15	0.16	0.17
	0.5	0.07	0.07	0.07	0.27	0.28	0.29			0.5	0.08	0.08	0.07	0.3	0.31	0.32
	0.55	0.15	0.15	0.15	0.52	0.55	0.56			0.55	0.16	0.16	0.16	0.57	0.6	0.62
	0.6	0.32	0.32	0.31	1	1.05	1.08			0.6	0.33	0.33	0.32	1.1	1.15	1.19
	0.65	0.67	0.67	0.65	1.93	2.03	2.09			0.65	0.69	0.69	0.68	2.12	2.22	2.29
	0.7	1.39	1.39	1.36	3.72	3.9	4.02			0.7	1.43	1.43	1.41	4.09	4.28	4.41
	0.75	2.89	2.89	2.84	7.17	7.51	7.74			0.75	2.98	2.98	2.93	7.87	8.24	8.49
	0.8	6.52	6.02	5.93	13.81	14.47	14.9			0.8	6.21	6.21	6.11	15.15	15.87	16.35
	0.85	13.56	12.56	12.35	26.59	27.86	28.69			0.85	12.95	12.95	12.74	29.18	30.57	31.49
	0.9	27.17	26.17	25.75	51.23	53.68	55.3			0.9	26.99	26.99	26.56	56.2	58.87	60.64
	0.95	55.95	54.95	54.01	99.71	105.46	109.28			0.95	56.21	56.21	55.31	108.21	113.32	116.71
	0.96	65.197	64.197	63.023	115.03	122.94	128.18			0.96	65.054	65.054	64.014	123.33	129.11	132.95
	0.97	76.689	75.689	74.138	134.39	146.64	154.76			0.97	75.218	75.218	74.032	140.51	147.01	151.32
	0.98	91.942	90.942	88.672	161.01	182.74	197.13			0.98	86.805	86.805	85.477	159.96	167.16	171.93
	0.99	114.36	113.36	109.57	202.28	245.66	274.39			0.99	99.775	99.775	98.346	181.84	189.52	194.61
	1	151.97	150.97	143.73	275.52	369.63	431.97			1	113.69	113.69	112.31	206.03	213.53	218.49

## Sheet: Fig7
	Fig 7. Effect of SMA volume fraction on stress distribution of SMAC
	Fig 7(a) Axial stress of SMA fiber phase									Fig 7(b) Axial stress of interface phase
	axial distance x/L	sigma f Mpa								axial distance x/L	sigma i Mpa
		T=25 Vs=10	T=25 Vs=20	T=25 Vs=30	T=100 Vs=10	T=100 Vs=20	T=100 Vs=30				T=25 Vs=10	T=25 Vs=20	T=25 Vs=30	T=100 Vs=10	T=100 Vs=20	T=100 Vs=30
	0	502.71	420.78	362.81	1005	705.05	546.24			0	345.94	288.95	248.63	596.8	340.11	204.21
	0.05	502.71	420.78	362.81	1005	705.05	546.24			0.05	345.94	288.95	248.63	596.8	340.11	204.21
	0.1	502.71	420.78	362.81	1005	705.05	546.24			0.1	345.94	288.95	248.63	596.79	340.11	204.21
	0.15	502.71	420.78	362.81	1005	705.05	546.24			0.15	345.94	288.95	248.63	596.76	340.11	204.21
	0.2	502.71	420.78	362.8	1004.9	705.04	546.24			0.2	345.93	288.95	248.63	596.72	340.1	204.21
	0.25	502.7	420.78	362.8	1004.8	705.03	546.24			0.25	345.93	288.95	248.63	596.64	340.09	204.21
	0.3	502.69	420.77	362.8	1004.7	705.01	546.24			0.3	345.92	288.95	248.63	596.52	340.08	204.21
	0.35	502.67	420.77	362.8	1004.4	704.97	546.24			0.35	345.91	288.94	248.63	596.29	340.05	204.21
	0.4	502.62	420.75	362.8	1003.9	704.89	546.23			0.4	345.88	288.94	248.63	595.92	339.99	204.2
	0.45	502.54	420.72	362.79	1003.1	704.73	546.21			0.45	345.83	288.92	248.62	595.27	339.87	204.19
	0.5	502.37	420.65	362.78	1001.7	704.44	546.17			0.5	345.73	288.88	248.61	594.17	339.66	204.16
	0.55	502.04	420.5	362.73	999.3	703.86	546.07			0.55	345.53	288.8	248.6	592.29	339.24	204.1
	0.6	501.39	420.19	362.64	995.3	702.76	545.85			0.6	345.14	288.63	248.55	589.07	338.43	203.96
	0.65	500.13	419.55	362.42	988.4	700.64	545.35			0.65	344.37	288.28	248.45	583.57	336.87	203.65
	0.7	497.64	418.21	361.89	976.6	696.56	544.19			0.7	342.87	287.55	248.21	574.18	333.87	202.93
	0.75	492.78	415.42	360.65	956.5	688.7	541.57			0.75	339.93	286.02	247.65	558.14	328.1	201.29
	0.8	483.24	409.6	357.72	922.1	673.56	535.57			0.8	334.16	282.84	246.33	530.75	316.98	197.54
	0.85	464.56	397.48	350.83	863.3	644.4	521.89			0.85	322.85	276.21	243.23	483.95	295.57	188.99
	0.9	427.94	372.22	334.61	763	588.24	490.65			0.9	300.7	262.41	235.91	404.04	254.36	169.5
	0.95	356.02	319.47	296.34	590.5	479.21	418.64			0.95	257.58	233.93	218.92	269.25	177.15	127.27
	0.96	334.67	303.33	283.82	542.23	446.45	394.84			0.96	245.24	225.61	213.67	234.64	157.14	116.28
	0.97	309.93	284.36	268.84	486.35	407.5	365.54			0.97	231.71	216.54	207.91	199.71	138.29	107.15
	0.98	280.8	261.91	250.73	418.86	359.27	328.05			0.98	217.68	207.39	202.18	169.69	126.25	105.53
	0.99	245.46	234.65	228.44	330.65	295.13	276.87			0.99	205.25	200.16	198.11	158.25	135.25	125.28
	1	200	200	200	200	200	200			1	200	200	200	200	200	200
	Fig 7(c) Shear stress between SMA fiber phase/interface phase									Fig 7(d) Shear stress between interface phase/matrix phase
	axial distance x/L	tau 1 Mpa								axial distance x/L	tau 2 Mpa
		T=25 Vs=10	T=25 Vs=20	T=25 Vs=30	T=100 Vs=10	T=100 Vs=20	T=100 Vs=30				T=25 Vs=10	T=25 Vs=20	T=25 Vs=30	T=100 Vs=10	T=100 Vs=20	T=100 Vs=30
	0	0	0	0	0	0	0			0	0	0	0	0	0	0
	0.05	0	0	0	0	0	0			0.05	0	0	0	0.01	0	0
	0.1	0	0	0	0.01	0	0			0.1	0	0	0	0.01	0	0
	0.15	0	0	0	0.02	0	0			0.15	0	0	0	0.02	0	0
	0.2	0	0	0	0.04	0.01	0			0.2	0	0	0	0.04	0.01	0
	0.25	0	0	0	0.06	0.01	0			0.25	0	0	0	0.07	0.01	0
	0.3	0.01	0	0	0.11	0.02	0			0.3	0.01	0	0	0.13	0.02	0
	0.35	0.02	0.01	0	0.18	0.04	0			0.35	0.02	0.01	0	0.21	0.04	0
	0.4	0.03	0.02	0	0.31	0.08	0.01			0.4	0.03	0.02	0	0.37	0.09	0.01
	0.45	0.06	0.03	0.01	0.53	0.15	0.02			0.45	0.06	0.04	0.01	0.63	0.17	0.03
	0.5	0.12	0.07	0.02	0.91	0.29	0.06			0.5	0.13	0.07	0.02	1.07	0.32	0.06
	0.55	0.23	0.15	0.05	1.56	0.56	0.13			0.55	0.25	0.16	0.05	1.82	0.62	0.13
	0.6	0.45	0.31	0.13	2.66	1.08	0.29			0.6	0.49	0.32	0.12	3.12	1.19	0.3
	0.65	0.89	0.65	0.3	4.54	2.09	0.66			0.65	0.96	0.68	0.29	5.32	2.29	0.69
	0.7	1.74	1.36	0.7	7.76	4.02	1.5			0.7	1.88	1.41	0.69	9.09	4.41	1.57
	0.75	3.41	2.84	1.64	13.26	7.74	3.42			0.75	3.68	2.93	1.63	15.53	8.49	3.58
	0.8	6.68	5.93	3.85	22.65	14.9	7.8			0.8	7.21	6.11	3.84	26.54	16.35	8.16
	0.85	13.09	12.35	9.08	38.69	28.69	17.79			0.85	14.13	12.74	9.04	45.33	31.49	18.62
	0.9	25.66	25.75	21.38	66.11	55.3	40.64			0.9	27.69	26.56	21.3	77.43	60.64	42.49
	0.95	50.65	54.01	50.63	115.33	109.28	95.54			0.95	54.23	55.31	50.12	132.21	116.71	96.87
	0.96	58.45	63.023	60.45	131.71	128.18	116.13			0.96	62	64.014	59.445	147.08	132.95	114.13
	0.97	68.14	74.138	72.64	154.87	154.76	145.13			0.97	70.837	74.032	70.444	163.53	151.32	134.3
	0.98	81.11	88.672	88.41	192.87	197.13	190.56			0.98	80.808	85.477	83.342	181.57	171.93	157.68
	0.99	100.65	109.57	110.32	265.48	274.39	270.75			0.99	91.87	98.346	98.264	201.02	194.61	184.27
	1	134.69	143.73	144.18	421.42	431.97	428.47			1	103.67	112.31	115.02	221.05	218.49	213.3

## Sheet: Fig8
	Fig 8. Effect of graphite volume fraction on stress distribution of SMAC
	Fig 8(a) Axial stress of SMA fiber phase									Fig 8(b) Axial stress of interface phase
	axial distance x/L	sigma f Mpa								axial distance x/L	sigma i Mpa
		T=25 Vg=1	T=25 Vg=2	T=25 Vg=3	T=100 Vg=1	T=100 Vg=2	T=100 Vg=3				T=25 Vg=1	T=25 Vg=2	T=25 Vg=3	T=100 Vg=1	T=100 Vg=2	T=100 Vg=3
	0	489.39	420.78	369.21	734.24	705.05	679.6			0	336.67	288.95	253.08	365.09	340.11	318.33
	0.05	489.39	420.78	369.21	734.24	705.05	679.6			0.05	336.67	288.95	253.08	365.09	340.11	318.33
	0.1	489.39	420.78	369.21	734.24	705.05	679.6			0.1	336.67	288.95	253.08	365.09	340.11	318.33
	0.15	489.39	420.78	369.21	734.23	705.05	679.6			0.15	336.67	288.95	253.08	365.08	340.11	318.33
	0.2	489.39	420.78	369.21	734.23	705.04	679.59			0.2	336.67	288.95	253.08	365.08	340.1	318.32
	0.25	489.38	420.78	369.21	734.21	705.03	679.58			0.25	336.67	288.95	253.08	365.07	340.09	318.32
	0.3	489.37	420.77	369.2	734.18	705.01	679.57			0.3	336.66	288.95	253.08	365.04	340.08	318.31
	0.35	489.36	420.77	369.2	734.13	704.97	679.54			0.35	336.65	288.94	253.08	365	340.05	318.28
	0.4	489.33	420.75	369.19	734.02	704.89	679.47			0.4	336.64	288.94	253.07	364.93	339.99	318.24
	0.45	489.26	420.72	369.17	733.83	704.73	679.35			0.45	336.6	288.92	253.06	364.78	339.87	318.15
	0.5	489.13	420.65	369.13	733.46	704.44	679.11			0.5	336.53	288.88	253.04	364.51	339.66	317.97
	0.55	488.87	420.5	369.04	732.76	703.86	678.64			0.55	336.38	288.8	252.99	363.99	339.24	317.63
	0.6	488.35	420.19	368.86	731.43	702.76	677.71			0.6	336.09	288.63	252.89	363.01	338.43	316.95
	0.65	487.29	419.55	368.46	728.92	700.64	675.9			0.65	335.49	288.28	252.68	361.15	336.87	315.64
	0.7	485.16	418.21	367.6	724.18	696.56	672.36			0.7	334.3	287.55	252.22	357.63	333.87	313.06
	0.75	480.88	415.42	365.75	715.2	688.7	665.42			0.75	331.9	286.02	251.23	350.98	328.1	308
	0.8	472.26	409.6	361.78	698.2	673.56	651.84			0.8	327.07	282.84	249.11	338.39	316.98	298.11
	0.85	454.9	397.48	353.26	666.05	644.4	625.24			0.85	317.35	276.21	244.56	314.57	295.57	278.74
	0.9	419.96	372.22	334.97	605.19	588.24	573.15			0.9	297.78	262.41	234.78	269.52	254.36	240.84
	0.95	349.54	319.47	295.59	489.14	479.21	470.31			0.95	258.64	233.93	214.12	186.5	177.15	168.74
	0.96	328.41	303.33	283.28	454.63	446.45	439.1			0.96	247.25	225.61	208.12	165.06	157.14	150
	0.97	303.93	284.36	268.7	413.81	407.5	401.82			0.97	234.6	216.54	201.77	144.68	138.29	132.49
	0.98	275.35	261.91	251.12	363.57	359.27	355.4			0.98	221.16	207.39	195.98	130.99	126.25	121.92
	0.99	241.45	234.65	229.19	297.29	295.13	293.18			0.99	208.35	200.16	193.24	138.05	135.25	132.67
	1	200	200	200	200	200	200			1	200	200	200	200	200	200
	Fig 8(c) Shear stress between SMA fiber phase/interface phase									Fig 8(d) Shear stress between interface phase/matrix phase
	axial distance x/L	tau 1 Mpa								axial distance x/L	tau 2 Mpa
		T=25 Vg=1	T=25 Vg=2	T=25 Vg=3	T=100 Vg=1	T=100 Vg=2	T=100 Vg=3				T=25 Vg=1	T=25 Vg=2	T=25 Vg=3	T=100 Vg=1	T=100 Vg=2	T=100 Vg=3
	0	0	0	0	0	0	0			0	0	0	0	0	0	0
	0.05	0	0	0	0	0	0			0.05	0	0	0	0	0	0
	0.1	0	0	0	0	0	0			0.1	0	0	0	0	0	0
	0.15	0	0	0	0	0	0			0.15	0	0	0	0	0	0
	0.2	0	0	0	0.01	0.01	0			0.2	0	0	0	0.01	0.01	0
	0.25	0	0	0	0.01	0.01	0.01			0.25	0	0	0.001	0.02	0.01	0.01
	0.3	0.01	0	0	0.03	0.02	0.02			0.3	0.01	0	0.002	0.03	0.02	0.02
	0.35	0.02	0.01	0	0.05	0.04	0.03			0.35	0.02	0.01	0.004	0.06	0.04	0.03
	0.4	0.03	0.02	0.01	0.1	0.08	0.06			0.4	0.03	0.02	0.009	0.11	0.09	0.07
	0.45	0.06	0.03	0.02	0.19	0.15	0.12			0.45	0.07	0.04	0.02	0.21	0.17	0.13
	0.5	0.13	0.07	0.04	0.36	0.29	0.24			0.5	0.13	0.07	0.043	0.4	0.32	0.26
	0.55	0.26	0.15	0.09	0.68	0.56	0.47			0.55	0.27	0.16	0.092	0.75	0.62	0.51
	0.6	0.53	0.31	0.19	1.29	1.08	0.92			0.6	0.55	0.32	0.198	1.42	1.19	1
	0.65	1.06	0.65	0.41	2.45	2.09	1.79			0.65	1.1	0.68	0.425	2.69	2.29	1.96
	0.7	2.14	1.36	0.89	4.63	4.02	3.51			0.7	2.21	1.41	0.913	5.1	4.41	3.85
	0.75	4.3	2.84	1.91	8.77	7.74	6.88			0.75	4.46	2.93	1.96	9.64	8.49	7.53
	0.8	8.65	5.93	4.1	16.59	14.9	13.47			0.8	8.97	6.11	4.209	18.25	16.35	14.75
	0.85	17.42	12.35	8.8	31.4	28.69	26.37			0.85	18.05	12.74	9.036	34.53	31.49	28.88
	0.9	35.07	25.75	18.89	59.45	55.3	51.67			0.9	36.34	26.56	19.399	65.33	60.64	56.55
	0.95	70.9	54.01	40.93	115.34	109.28	103.89			0.95	73.13	55.31	41.602	123.56	116.71	110.63
	0.96	81.95	63.023	48.211	134.7	128.18	122.36			0.96	84.08	64.014	48.408	140.29	132.95	126.41
	0.97	95.21	74.138	57.466	161.76	154.76	148.48			0.97	96.64	74.032	56.244	159.21	151.32	144.29
	0.98	111.82	88.672	70.179	204.63	197.13	190.38			0.98	111	85.477	65.141	180.45	171.93	164.29
	0.99	134.16	109.57	89.795	282.26	274.39	267.3			0.99	127.29	98.346	74.928	204.02	194.61	186.1
	1	167.69	143.73	124.61	439.49	431.97	425.22			1	145.5	112.31	84.89	229.42	218.49	208.49
